# Supplementary material for: Identification of Genes That Promote or Antagonize Somatic Homolog Pairing Using a High-Throughput FISH–Based Screen
Source: PLoS Genet. 2012 May 10;8(5):e1002667. doi: 10.1371/journal.pgen.1002667 (PMC3349724; doi:10.1371/journal.pgen.1002667)
Supplement: Table S1 — Comparison of pairing levels under different control conditions. (XLSX) [file pgen.1002667.s005.xlsx]

## Sheet: Sheet1
Table S1 Joyce et al., 2012
	Percentage of single-signal nuclei
RNAi	359	dodeca	N²
no dsRNA	80.9 ± 0.5	70.7 ± 1.7	1862
lacZ	83.9 ± 1.6	69.1 ± 1.3	1694
GFP	82.4 ± 2.5	69.9 ± 3.5	2108
Screen Average¹	80.0 ± 3.4	70.2 ± 3.0	n/a³
¹Results from primary screen
²Number of nuclei scored
³Primary screen scored >26x10^6 total nuclei
