# Supplementary material for: Identification of Genes That Promote or Antagonize Somatic Homolog Pairing Using a High-Throughput FISH–Based Screen
Source: PLoS Genet. 2012 May 10;8(5):e1002667. doi: 10.1371/journal.pgen.1002667 (PMC3349724; doi:10.1371/journal.pgen.1002667)
Supplement: Table S2 — Pairing candidates isolated in primary screen. dsRNAs listed are those that produced a significant z-score in the primary screen. Plate and well location are noted along with dsRNA amplicon and target gene (if one is annotated). %1 359 and %1 dod denote the percentage of nuclei with a single 359 or dodeca focus, respectively. Corresponding z-scores are noted. (XLSX) [file pgen.1002667.s006.xlsx]

## Sheet: Reported Pairing Hits
Plate	Well	Amplicon	Gene target(s)	FBgn(s)	%1 359	359 Z score	%1 dod	dod Z score
101B114	D17	DRSC21246	Hsp70Aa, Hsp70Ab	FBgn0013275, FBgn0013276	0.72018	-3.10462	0.545025	-4.63456
101B114	D20	DRSC01141			0.718375	-3.17404	0.638195	-1.89426
101B114	E03	DRSC20015	CCKLR-17D3	FBgn0030954	0.72749	-2.82346	0.58855	-3.35441
101B114	F17	DRSC21247	Hsp70Bb, Hsp70Ba, Hsp70Bc, Hsp70Bbb	FBgn0013278, FBgn0013277, FBgn0013279, FBgn0051354	0.704155	-3.72096	0.57896	-3.63647
101B114	H17	DRSC21248	Hsp70Bb, Hsp70Ba, Hsp70Bc, Hsp70Bbb	FBgn0013278, FBgn0013277, FBgn0013279, FBgn0051354	0.69256	-4.16692	0.527205	-5.15868
101B114	I10	DRSC20526	RunxB	FBgn0259162	0.79976	-0.0438462	0.613435	-2.6225
101B114	J19	DRSC21265	His2B:CG33870, His2B:CG33868, His2B:CG33882, His2B:CG33894, His2B:CG33876, His2B:CG33892, His2B:CG33910, His2B:CG33898, His2B:CG33872, His2B:CG33908, His2B:CG33888, His2B:CG33902, His2B:CG33890, His2B:CG33886, His2B:CG33874, His2B:CG33884, His2B:CG33878, His2B:CG17949, His2B:CG33906, His2B:CG33904, His2B:CG33900, His2B:CG33880, His2B:CG33896	FBgn0053870, FBgn0053868, FBgn0053882, FBgn0053894, FBgn0053876, FBgn0053892, FBgn0053910, FBgn0053898, FBgn0053872, FBgn0053908, FBgn0053888, FBgn0053902, FBgn0053890, FBgn0053886, FBgn0053874, FBgn0053884, FBgn0053878, FBgn0061209, FBgn0053906, FBgn0053904, FBgn0053900, FBgn0053880, FBgn0053896	0.69956	-3.89769	0.627315	-2.21426
101B114	L17	DRSC21251	Pp4-19C	FBgn0023177	0.7856	-0.588462	0.541775	-4.73015
101B114	N11	DRSC20963	RpL15	FBgn0028697	0.706735	-3.62173	0.67552	-0.796471
101B114	N21	DRSC00074	Rrp40	FBgn0260648	0.68365	-4.50962	0.629315	-2.15544
101B114	P01	DRSC20629	l(1)G0196	FBgn0027279	0.896265	3.66788	0.49356	-6.14824
101B114	P11	DRSC20967	CG13865	FBgn0039965	0.65597	-5.57423	0.59294	-3.22529
101B114	P12	DRSC01011	Bsg	FBgn0261822	0.74868	-2.00846	0.589715	-3.32015
102B114	A15	DRSC01617	CG31742	FBgn0051742	0.883005	3.15788	0.70969	0.208529
102B114	B09	DRSC05357	nemy	FBgn0261673	0.72475	-2.92885	0.65259	-1.47088
102B114	D11	DRSC05429	cid	FBgn0040477	0.773335	-1.06019	0.55595	-4.31324
102B114	N18	DRSC08002			0.74755	-2.05192	0.615115	-2.57309
103B117	D15	DRSC13081	Su(var)3-9	FBgn0003600	0.570465	-8.86288	0.628615	-2.17603
103B117	E19	DRSC09132	CycA	FBgn0000404	0.733335	-2.59865	0.813655	3.26632
103B117	G14	DRSC11469	chb	FBgn0021760	0.69894	-3.92154	0.57756	-3.67765
103B117	H01	DRSC12653	CG14463, CG42550	FBgn0037535, FBgn0260723	0.702095	-3.80019	0.54667	-4.58618
103B117	L15	DRSC13110	pxb	FBgn0053207	0.674885	-4.84673	0.59155	-3.26618
103B117	O13	DRSC08994	CG6767	FBgn0036030	0.754405	-1.78827	0.79716	2.78118
103B117	P21	DRSC13273	CG42457, cpo	FBgn0259934, FBgn0000363	0.811035	0.389808	0.69796	-0.136471
104B48	A16	DRSC19222			0.86444	2.44385	0.70515	0.075
104B48	J08	DRSC05689			0.869105	2.62327	0.74029	1.10853
104B48	N03	DRSC00204			0.733935	-2.57558	0.629755	-2.1425
104B48	N19	DRSC04726			0.62265	-6.85577	0.478715	-6.58485
104B48	O07	DRSC17191	sphinx, CG4692	FBgn0083990, FBgn0035032	0.667405	-5.13442	0.545295	-4.62662
105B48	B16	DRSC30103	CG3321	FBgn0038224	0.704035	-3.72558	0.573575	-3.79485
105B48	G21	DRSC12796			0.84434	1.67077	0.51253	-5.59029
106B48	A07	DRSC25162	alphaTub67C	FBgn0087040	0.82167	0.798846	0.574755	-3.76015
106B48	A17	DRSC25020	BtbVII	FBgn0263108	0.815055	0.544423	0.54873	-4.52559
106B48	A20	DRSC24974	CG43462	FBgn0263416	0.820095	0.738269	0.537715	-4.84956
106B48	A22	DRSC24702	CG11905	FBgn0036678	0.832855	1.22904	0.5375	-4.85588
106B48	A24	DRSC25197	CG34104	FBgn0083940	0.88908	3.39154	0.5921	-3.25
106B48	B23	DRSC23975	CG13482	FBgn0036419	0.831795	1.18827	0.558405	-4.24103
106B48	C07	DRSC25011	alphaTub84B	FBgn0003884	0.78195	-0.728846	0.556915	-4.28485
106B48	C21	DRSC23438	Cdc27	FBgn0012058	0.67143	-4.97962	0.47047	-6.82735
106B48	G07	DRSC23424	alphaTub85E	FBgn0003886	0.773875	-1.03942	0.665725	-1.08456
106B48	O13	DRSC23516	betaTub56D	FBgn0003887	0.77154	-1.12923	0.51449	-5.53265
106B48	O18	DRSC23384	CR11700	FBgn0029856	0.659615	-5.43404	0.63657	-1.94206
107B48	D03	DRSC25030	CG2162	FBgn0035388	0.73519	-2.52731	0.63335	-2.03676
108B100	E23	DRSC24954	Ggamma30A, borr	FBgn0028433, FBgn0032105	0.72802	-2.80308	0.61142	-2.68176
108B100	O11	DRSC25269	CG32576, CG3560	FBgn0052576, FBgn0030733	0.724505	-2.93827	0.59643	-3.12265
108B100	P21	DRSC24989	CG34350	FBgn0085379	0.702005	-3.80365	0.711415	0.259265
109B97	A03	DRSC25564	CkIalpha	FBgn0015024	0.70718	-3.60462	0.56194	-4.13706
109B97	A10	DRSC23439	Fs(2)Ket	FBgn0262743	0.81132	0.400769	0.80678	3.06412
109B97	A17	DRSC24127	dia	FBgn0011202	0.75621	-1.71885	0.650905	-1.52044
109B97	C02	DRSC25022	eIF5B	FBgn0026259	0.746135	-2.10635	0.608855	-2.75721
109B97	G04	DRSC24980	eve	FBgn0000606	0.727005	-2.84212	0.652645	-1.46926
109B97	K06	DRSC23773	feo	FBgn0030241	0.78491	-0.615	0.62874	-2.17235
109B97	M17	DRSC23360	dm	FBgn0262656	0.84047	1.52192	0.864325	4.75662
109B97	O15	DRSC25497	Dhc64C	FBgn0261797	0.74161	-2.28038	0.49714	-6.04294
109B97	O20	DRSC24015	Hsc70-5	FBgn0001220	0.75405	-1.80192	0.585145	-3.45456
110B89	C01	DRSC25734	retinin	FBgn0040074	0.76424	-1.41	0.64767	-1.61559
110B89	C05	DRSC25010	RpS6	FBgn0261592	0.68495	-4.45962	0.640875	-1.81544
110B89	D09	DRSC25852	Mys45A	FBgn0033379	0.697455	-3.97865	0.571395	-3.85897
110B89	I03	DRSC25025	CR42491, RpL22	FBgn0259993, FBgn0015288	0.71269	-3.39269	0.66482	-1.11118
110B89	K03	DRSC25051	RpL37A	FBgn0261608	0.69634	-4.02154	0.5953	-3.15588
110B89	M03	DRSC25032	RpL4	FBgn0003279	0.702735	-3.77558	0.58119	-3.57088
110B89	O03	DRSC23411	RpLP1	FBgn0002593	0.72586	-2.88615	0.592175	-3.24779
111B48	C20	DRSC26164	Arp87C	FBgn0011745	0.7753	-0.984615	0.585895	-3.4325
111B48	H08	DRSC26306	Oscp	FBgn0016691	0.74734	-2.06	0.57035	-3.88971
111B48	H24	DRSC26366	Scox	FBgn0262467	0.734665	-2.5475	0.585495	-3.44426
111B48	M10	DRSC26133	CG8290	FBgn0026573	0.88923	3.39731	0.729345	0.786618
111B48	N07	DRSC26217	RpL11	FBgn0013325	0.720185	-3.10442	0.575155	-3.74838
111B48	P09	DRSC26226	brm	FBgn0000212	0.77679	-0.927308	0.549565	-4.50103
112B48	A07	DRSC26395	lin19	FBgn0015509	0.69927	-3.90885	0.54672	-4.58471
112B48	A11	DRSC26411	opa	FBgn0003002	0.694555	-4.09019	0.63196	-2.07765
112B48	B15	DRSC26607	ball	FBgn0027889	0.68686	-4.38615	0.672635	-0.881324
112B48	J01	DRSC26559	DMAP1	FBgn0034537	0.7993	-0.0615385	0.6025	-2.94412
112B48	O20	DRSC26538	Hsc70Cb	FBgn0026418	0.769395	-1.21173	0.560635	-4.17544
113B48	B24	DRSC27099	His3:CG33818, His3:CG33815, His3:CG33857, His3:CG33833, His3:CG33839, His3:CG33806, His3:CG33866, His3:CG33863, His-Psi:CR31754, His3:CG33842, His3:CG33827, His3:CG33812, His3:CG33860, His3:CG33824, His3:CG31613, His3:CG33809, His3:CG33848, His3:CG33845, His3:CG33821, His3:CG33851, His3:CG33830, His3:CG33836, His3:CG33803, His3:CG33854	FBgn0053818, FBgn0053815, FBgn0053857, FBgn0053833, FBgn0053839, FBgn0053806, FBgn0053866, FBgn0053863, FBgn0051754, FBgn0053842, FBgn0053827, FBgn0053812, FBgn0053860, FBgn0053824, FBgn0051613, FBgn0053809, FBgn0053848, FBgn0053845, FBgn0053821, FBgn0053851, FBgn0053830, FBgn0053836, FBgn0053803, FBgn0053854	0.65014	-5.79846	0.652495	-1.47368
113B48	O15	DRSC26798	mute, CG34191	FBgn0085444, FBgn0085220	0.73371	-2.58423	0.590655	-3.2925
114B48	B23	DRSC27375	RpL36A	FBgn0031980	0.71343	-3.36423	0.60496	-2.87176
114B48	D05	DRSC27308	CG2469	FBgn0035205	0.80338	0.0953846	0.587845	-3.37515
114B48	N01	DRSC27297	RpL13A	FBgn0037351	0.70634	-3.63692	0.62367	-2.32147
114B48	O24	DRSC27290	Pp1-87B	FBgn0004103	0.740785	-2.31212	0.559785	-4.20044
115B48	D04	DRSC27760	shtd	FBgn0004391	0.75793	-1.65269	0.56758	-3.97118
115B48	F24	DRSC27837	Su(var)3-9	FBgn0003600	0.71703	-3.22577	0.5741	-3.77941
115B48	M05	DRSC27497	CG10107	FBgn0035713	0.826855	0.998269	0.578465	-3.65103
116B91	A19	DRSC27911	drk	FBgn0004638	0.720305	-3.09981	0.60015	-3.01324
116B91	B18	DRSC28179	Klp61F	FBgn0004378	0.673765	-4.88981	0.54263	-4.705
116B91	C17	DRSC27904	CSN5	FBgn0027053	0.889205	3.39635	0.749585	1.38191
116B91	D03	DRSC28036	Incenp	FBgn0260991	0.696535	-4.01404	0.58351	-3.50265
116B91	D22	DRSC28196	capt	FBgn0261458	0.738945	-2.38288	0.594165	-3.18926
116B91	E04	DRSC27945	CG4119	FBgn0028474	0.872415	2.75058	0.802085	2.92603
116B91	K12	DRSC27980	mor	FBgn0002783	0.772755	-1.0825	0.57118	-3.86529
116B91	M24	DRSC28025	eIF-2beta	FBgn0004926	0.71427	-3.33192	0.54286	-4.69824
116B91	P09	DRSC28066	CR32661	FBgn0030356	0.7502	-1.95	0.66281	-1.17029
117B97	D01	DRSC28396	Cpsf100	FBgn0027873	0.79336	-0.29	0.58669	-3.40912
117B97	D05	DRSC28412	RpS24	FBgn0261596	0.73462	-2.54923	0.70268	0.00235294
117B97	F17	DRSC28457	Hsc70-2	FBgn0001217	0.78257	-0.705	0.584085	-3.48574
117B97	G18	DRSC28366	CG17612	FBgn0031597	0.87903	3.005	0.716455	0.4075
117B97	H19	DRSC28466	RpL27A	FBgn0261606	0.672415	-4.94173	0.58316	-3.51294
117B97	H20	DRSC28558	RpS13	FBgn0010265	0.83074	1.14769	0.786865	2.47838
117B97	I24	DRSC28391	RpL19	FBgn0002607	0.68367	-4.50885	0.644755	-1.70132
117B97	L19	DRSC28468	RpS7	FBgn0039757	0.68786	-4.34769	0.645715	-1.67309
117B97	N01	DRSC28401	CG3975	FBgn0027559	0.73728	-2.44692	0.59155	-3.26618
117B97	O05	DRSC28234	RpS21	FBgn0015521	0.715935	-3.26788	0.617405	-2.50574
117B97	O23	DRSC28302	MCPH1	FBgn0260959	0.78626	-0.563077	0.536385	-4.88868
117B97	O24	DRSC28394	Pp2A-29B	FBgn0260439	0.733805	-2.58058	0.524555	-5.23662
117B97	P06	DRSC28510	RpLP2	FBgn0003274	0.686605	-4.39596	0.52529	-5.215
118B94	C16	DRSC28724	RpL24	FBgn0032518	0.74878	-2.00462	0.609885	-2.72691
118B94	K04	DRSC28684	Cdk8	FBgn0015618	0.79952	-0.0530769	0.808395	3.11162
118B94	M16	DRSC28729	CG42336	FBgn0259238	0.869095	2.62288	0.744735	1.23926
118B94	P15	DRSC28822	dalao	FBgn0030093	0.796915	-0.153269	0.620625	-2.41103
119B95	E19	DRSC29017	fs(1)h	FBgn0004656	0.839895	1.49981	0.82147	3.49618
119B95	F01	DRSC29133	ben	FBgn0000173	0.765545	-1.35981	0.790865	2.59603
119B95	G24	DRSC29126	CG17838	FBgn0038826	0.73322	-2.60308	0.596415	-3.12309
119B95	M12	DRSC29085	nAcRalpha-34E	FBgn0028875	0.834375	1.2875	0.708915	0.185735
119B95	O01	DRSC28954	Cpsf73	FBgn0261065	0.806545	0.217115	0.592635	-3.23426
119B95	O23	DRSC29038	RpL5	FBgn0064225	0.62576	-6.73615	0.55122	-4.45235
119B95	P05	DRSC29154	sw, Sdic4, Sdic3, Sdic2, Sdic1	FBgn0003654, FBgn0053499, FBgn0052823, FBgn0053497, FBgn0067861	0.76821	-1.25731	0.614415	-2.59368
119B95	P16	DRSC29282	CG8636	FBgn0029629	0.704345	-3.71365	0.66967	-0.968529
120B90	C19	DRSC29384	mr	FBgn0002791	0.73259	-2.62731	0.57959	-3.61794
120B90	M13	DRSC29365	Prosalpha7	FBgn0023175	0.80325	0.0903846	0.810945	3.18662
121B90	A07	DRSC29707	Cenp-C	FBgn0086697	0.73106	-2.68615	0.612625	-2.64632
121B90	A12	DRSC29815			0.70858	-3.55077	0.695355	-0.213088
121B90	F04	DRSC29969	CG4933	FBgn0036615	0.824525	0.908654	0.792035	2.63044
121B90	G06	DRSC29794	geminin	FBgn0033081	0.757945	-1.65212	0.648275	-1.59779
121B90	H10	DRSC29994	APC4	FBgn0052707	0.733665	-2.58596	0.53993	-4.78441
121B90	I04	DRSC29787	l(2)08717	FBgn0010651	0.6926	-4.16538	0.620275	-2.42132
121B90	I21	DRSC29763	SMC2	FBgn0027783	0.75064	-1.93308	0.814215	3.28279
121B90	J04	DRSC29971	RpL17	FBgn0029897	0.69137	-4.21269	0.630565	-2.11868
121B90	K23	DRSC29772	Nup358	FBgn0039302	0.886615	3.29673	0.72557	0.675588
121B90	N09	DRSC29905	RpL8	FBgn0261602	0.69295	-4.15192	0.607775	-2.78897
121B90	O15	DRSC29742	TfIIFbeta	FBgn0010421	0.86157	2.33346	0.6653	-1.09706
122B89	F12	DRSC03574	mts	FBgn0004177	0.71754	-3.20615	0.47618	-6.65941
122B89	O23	DRSC00646	tho2	FBgn0031390	0.773945	-1.03673	0.559565	-4.20691
122B89	P09	DRSC03342	Hel25E	FBgn0014189	0.748515	-2.01481	0.54193	-4.72559
123B15	A04	DRSC03548	ial	FBgn0024227	0.59783	-7.81038	0.4577	-7.20294
123B15	I15	DRSC03569	me31B	FBgn0004419	0.753575	-1.82019	0.55406	-4.36882
123B15	I17	DRSC03413	RnrL	FBgn0011703	0.794495	-0.246346	0.804285	2.99074
123B15	L17	DRSC03539	glu	FBgn0015391	0.6842	-4.48846	0.730545	0.821912
123B15	P03	DRSC03495	bgm	FBgn0027348	0.74664	-2.08692	0.570615	-3.88191
123B15	P20	DRSC02708	cdc23	FBgn0032863	0.715625	-3.27981	0.52072	-5.34941
124B81	A22	DRSC04697	l(2)dtl	FBgn0013548	0.82831	1.05423	0.72951	0.791471
124B81	B24	DRSC07679	scra	FBgn0261385	0.733925	-2.57596	0.622135	-2.36662
124B81	E19	DRSC04558	dom	FBgn0020306	0.775305	-0.984423	0.59333	-3.21382
124B81	E24	DRSC04660	TBPH	FBgn0025790	0.74993	-1.96038	0.611325	-2.68456
124B81	I01	DRSC03214	sky	FBgn0032901	0.743605	-2.20365	0.604715	-2.87897
124B81	I11	DRSC04042	Act57B	FBgn0000044	0.75624	-1.71769	0.58851	-3.35559
124B81	J18	DRSC06116	Incenp	FBgn0260991	0.673315	-4.90712	0.53547	-4.91559
124B81	K10	DRSC04605	CycB	FBgn0000405	0.821015	0.773654	0.635475	-1.97426
124B81	L23	DRSC04649	RpL19	FBgn0002607	0.72639	-2.86577	0.674585	-0.823971
124B81	M12	DRSC04421	Nup214	FBgn0010660	0.887945	3.34788	0.775425	2.14191
124B81	O16	DRSC04058	eIF2B-delta	FBgn0034858	0.769125	-1.22212	0.602375	-2.94779
124B81	P03	DRSC04332	mr	FBgn0002791	0.68746	-4.36308	0.50779	-5.72971
125B31	A05	DRSC07249	ACC	FBgn0033246	0.61807	-7.03192	0.577605	-3.67632
125B31	A21	DRSC07067	Mys45A	FBgn0033379	0.623135	-6.83712	0.52206	-5.31
125B31	D01	DRSC06309	MCPH1	FBgn0260959	0.741745	-2.27519	0.478775	-6.58309
125B31	D06	DRSC07142	Tango7	FBgn0033902	0.69925	-3.90962	0.679255	-0.686618
125B31	H19	DRSC07402	Dp	FBgn0011763	0.85374	2.03231	0.82843	3.70088
125B31	K02	DRSC06794	Not1	FBgn0085436	0.692945	-4.15212	0.603745	-2.9075
125B31	M01	DRSC07645	lin19	FBgn0015509	0.634455	-6.40173	0.484225	-6.42279
125B31	M06	DRSC06110	CG30007	FBgn0050007	0.693045	-4.14827	0.498805	-5.99397
125B31	O23	DRSC05954	CG8801	FBgn0028473	0.68481	-4.465	0.588245	-3.36338
125B31	O24	DRSC06310	CG13185	FBgn0033661	0.745405	-2.13442	0.631155	-2.10132
125B31	P09	DRSC07552	Sin3A	FBgn0022764	0.68783	-4.34885	0.592935	-3.22544
126B30	A24	DRSC07537	RpL11	FBgn0013325	0.611755	-7.27481	0.55543	-4.32853
126B30	D22	DRSC08224	CG12016, CG42456	FBgn0035436, FBgn0259933	0.68329	-4.52346	0.647715	-1.61426
126B30	E08	DRSC07659	pAbp	FBgn0261619	0.662395	-5.32712	0.666805	-1.05279
126B30	G20	DRSC06532	abba	FBgn0034412	0.779785	-0.812115	0.788305	2.52074
126B30	I03	DRSC07530	Rho1	FBgn0014020	0.691795	-4.19635	0.59801	-3.07618
126B30	L09	DRSC08144	CG7028	FBgn0027587	0.73835	-2.40577	0.62564	-2.26353
126B30	O04	DRSC07706	thr	FBgn0003701	0.75844	-1.63308	0.56411	-4.07324
126B30	P05	DRSC06044	DMAP1	FBgn0034537	0.7981	-0.107692	0.53551	-4.91441
126B30	P24	DRSC08698	Scsalpha	FBgn0004888	0.783835	-0.656346	0.51752	-5.44353
127B32	A23	DRSC09698	CG10107	FBgn0035713	0.691755	-4.19788	0.511665	-5.61574
127B32	H11	DRSC11113	Cdk8	FBgn0015618	0.7885	-0.476923	0.79061	2.58853
127B32	H16	DRSC11186	Hsc70Cb	FBgn0026418	0.695955	-4.03635	0.538745	-4.81926
127B32	I01	DRSC08180	Rcd5	FBgn0035489	0.771845	-1.1175	0.51707	-5.45676
127B32	J22	DRSC10728	CTPsyn	FBgn0262707	0.710285	-3.48519	0.68734	-0.448824
127B32	M02	DRSC11112	Cdc27	FBgn0012058	0.615705	-7.12288	0.50051	-5.94382
127B32	M08	DRSC11381	pbl	FBgn0003041	0.666865	-5.15519	0.53572	-4.90824
127B32	O02	DRSC11014	MED4	FBgn0035754	0.69352	-4.13	0.533565	-4.97162
127B32	O09	DRSC08656	Dhc64C	FBgn0261797	0.71528	-3.29308	0.47596	-6.66588
127B32	P07	DRSC10712	fry	FBgn0016081	0.78392	-0.653077	0.527295	-5.15603
127B32	P09	DRSC09659	ATPsyn-b	FBgn0019644	0.727775	-2.8125	0.514015	-5.54662
127B32	P10	DRSC10278	CG17672	FBgn0083978	0.798585	-0.0890385	0.49488	-6.10941
127B32	P20	DRSC10482	CG5114	FBgn0036460	0.69202	-4.18769	0.594515	-3.17897
129B14	D18	DRSC16454	Irc	FBgn0038465	0.8715	2.71538	0.81096	3.18706
129B14	D19	DRSC16619	CycC	FBgn0004597	0.86733	2.555	0.820285	3.46132
129B14	E02	DRSC17092	tws	FBgn0004889	0.874005	2.81173	0.59998	-3.01824
129B14	F20	DRSC15725	cal1	FBgn0038478	0.76793	-1.26808	0.584625	-3.46985
129B14	G22	DRSC16794	Pp1-87B	FBgn0004103	0.757935	-1.6525	0.556065	-4.30985
129B14	H23	DRSC16596	Caf1	FBgn0263347	0.778185	-0.873654	0.5709	-3.87353
129B14	L11	DRSC16831	RpII140	FBgn0262955	0.914	4.35	0.684145	-0.542794
129B14	L19	DRSC15515	CG3817	FBgn0038275	0.74892	-1.99923	0.57224	-3.83412
129B14	L22	DRSC17022	osa	FBgn0261885	0.76327	-1.44731	0.572225	-3.83456
129B14	O01	DRSC12514	Zif	FBgn0037446	0.745435	-2.13327	0.592075	-3.25074
129B14	O04	DRSC14908	Cap-H2	FBgn0037831	0.801	0.00384615	0.82591	3.62676
129B14	P23	DRSC16780	Oscp	FBgn0016691	0.743215	-2.21865	0.561615	-4.14662
130B16	B17	DRSC17009	nAcRalpha-96Ab	FBgn0000039	0.90267	3.91423	0.78056	2.29294
130B16	C11	DRSC14384	CG11779	FBgn0038683	0.761455	-1.51712	0.596355	-3.12485
130B16	D05	DRSC16679	Gdh	FBgn0001098	0.777705	-0.892115	0.605555	-2.85426
130B16	G10	DRSC15948	CG6015	FBgn0038927	0.815475	0.560577	0.63664	-1.94
130B16	J11	DRSC16005	mask	FBgn0043884	0.76646	-1.32462	0.60993	-2.72559
130B16	L11	DRSC16018	mask	FBgn0043884	0.79303	-0.302692	0.61173	-2.67265
130B16	M02	DRSC17056	slmb	FBgn0023423	0.62599	-6.72731	0.395405	-9.03515
130B16	N24	DRSC16833	RpL4	FBgn0003279	0.701435	-3.82558	0.634395	-2.00603
130B16	O10	DRSC17049	sar1	FBgn0038947	0.746815	-2.08019	0.67066	-0.939412
130B16	P08	DRSC15615	CG4673	FBgn0039348	0.841305	1.55404	0.742085	1.16132
130B16	P19	DRSC16903	asp	FBgn0000140	0.723775	-2.96635	0.576485	-3.70926
131B16	A11	DRSC17071	stg	FBgn0003525	0.710085	-3.49288	0.702385	-0.00632353
131B16	B24	DRSC18712	RpS6	FBgn0261592	0.654245	-5.64058	0.69478	-0.23
131B16	D01	DRSC18833	skpA	FBgn0025637	0.668655	-5.08635	0.542135	-4.71956
131B16	E06	DRSC15236	CG1746	FBgn0039830	0.780255	-0.794038	0.59394	-3.19588
131B16	G05	DRSC16650	Doa	FBgn0259220	0.734995	-2.53481	0.63179	-2.08265
131B16	I06	DRSC14475	spn-F	FBgn0086362	0.727275	-2.83173	0.59436	-3.18353
131B16	J18	DRSC18293	RpL17	FBgn0029897	0.662015	-5.34173	0.589085	-3.33868
131B16	M01	DRSC15034	CG31051	FBgn0051051	0.740075	-2.33942	0.53597	-4.90088
131B16	O15	DRSC17012	ncd	FBgn0002924	0.779335	-0.829423	0.65584	-1.37529
131B16	O19	DRSC16759	Nlp	FBgn0016685	0.807605	0.257885	0.667225	-1.04044
132B14	A11	DRSC18360	APC4	FBgn0052707	0.6875	-4.36154	0.544915	-4.63779
132B14	A16	DRSC20305	ade5	FBgn0020513	0.73653	-2.47577	0.70102	-0.0464706
132B14	E22	DRSC20221	Ndc80	FBgn0030500	0.71088	-3.46231	0.58294	-3.51941
132B14	F09	DRSC20166	shtd	FBgn0004391	0.71873	-3.16038	0.558655	-4.23368
132B14	J15	DRSC20260	Myb	FBgn0002914	0.65305	-5.68654	0.57626	-3.71588
133B15	J07	DRSC00404	CG15390	FBgn0031419	0.69277	-4.15885	0.69345	-0.269118
133B15	J18	DRSC00781	RpL27A	FBgn0261606	0.603385	-7.59673	0.54078	-4.75941
133B15	K18	DRSC00702	RFeSP	FBgn0021906	0.71782	-3.19538	0.569665	-3.90985
133B15	L12	DRSC00782	RpL40	FBgn0003941	0.55589	-9.42346	0.453175	-7.33603
133B15	L23	DRSC00584	CG3246	FBgn0031538	0.83844	1.44385	0.82178	3.50529
133B15	M18	DRSC00485	chinmo	FBgn0086758	0.74049	-2.32346	0.694395	-0.241324
133B15	N02	DRSC00430	Spindly	FBgn0031549	0.71813	-3.18346	0.521535	-5.32544
134B14	B01	DRSC02282	CG13779	FBgn0040954	0.772795	-1.08096	0.56858	-3.94176
134B14	C12	DRSC03456	Tig	FBgn0011722	0.77959	-0.819615	0.561275	-4.15662
134B14	E07	DRSC03343	His3.3A	FBgn0014857	0.71129	-3.44654	0.59273	-3.23147
134B14	G17	DRSC03037	CG7236	FBgn0031730	0.70328	-3.75462	0.49051	-6.23794
134B14	K07	DRSC02899	RpL37A	FBgn0261608	0.730695	-2.70019	0.544675	-4.64485
134B14	N19	DRSC03055	RpL36A	FBgn0031980	0.679675	-4.6625	0.51239	-5.59441
134B14	P17	DRSC03029	Spn28D	FBgn0031973	0.76678	-1.31231	0.554395	-4.35897
135B14	C03	DRSC03546	hoip	FBgn0015393	0.684535	-4.47558	0.581905	-3.54985
135B14	C04	DRSC02842	CG5343	FBgn0032248	0.649055	-5.84019	0.54239	-4.71206
135B14	G21	DRSC02854	CG5385	FBgn0032215	0.66532	-5.21462	0.54102	-4.75235
135B14	J01	DRSC03474	Vm32E	FBgn0014076	0.7485	-2.01538	0.492	-6.19412
136B14	D08	DRSC03488	barr	FBgn0014127	0.76202	-1.49538	0.67494	-0.813529
136B14	I02	DRSC03534	fzy	FBgn0001086	0.75135	-1.90577	0.60425	-2.89265
136B14	I13	DRSC01975	CG15262	FBgn0028852	0.77602	-0.956923	0.80504	3.01294
136B14	M17	DRSC03296	CycE	FBgn0010382	0.870775	2.6875	0.80044	2.87765
136B14	N12	DRSC02487			0.801275	0.0144231	0.80826	3.10765
136B14	P22	DRSC03171	CG9253	FBgn0032919	0.755005	-1.76519	0.551625	-4.44044
136B14	P23	DRSC02182	CG13078	FBgn0032809	0.810595	0.372885	0.57497	-3.75382
137B15	M09	DRSC03704	RpL21	FBgn0032987	0.676395	-4.78865	0.59946	-3.03353
137B15	N15	DRSC04648	RpL23	FBgn0010078	0.659685	-5.43135	0.537725	-4.84926
137B15	N24	DRSC04462	CG4324	FBgn0034956	0.80396	0.117692	0.57403	-3.78147
137B15	O13	Control			0.73	-2.72692	0.47245	-6.76912
137B15	P23	DRSC04340	LS2	FBgn0034834	0.83565	1.33654	0.580665	-3.58632
138B15	B04	DRSC06059	ACC	FBgn0033246	0.69031	-4.25346	0.67228	-0.891765
138B15	G01	DRSC04718	tsr	FBgn0011726	0.574325	-8.71442	0.52812	-5.13176
138B15	H12	DRSC07455	Lcp1	FBgn0002531	0.73035	-2.71346	0.60169	-2.96794
138B15	I18	DRSC04984	geminin	FBgn0033081	0.779565	-0.820577	0.61123	-2.68735
138B15	K07	DRSC04702	mAcR-60C	FBgn0000037	0.865335	2.47827	0.711785	0.270147
138B15	L04	DRSC07247	lig	FBgn0020279	0.688925	-4.30673	0.642965	-1.75397
138B15	M01	DRSC04344	RpL12	FBgn0034968	0.690395	-4.25019	0.59335	-3.21324
138B15	O01	DRSC04651	RpL39	FBgn0023170	0.68625	-4.40962	0.55917	-4.21853
138B15	P02	DRSC07350	CSN4	FBgn0027054	0.86974	2.64769	0.75194	1.45118
139B15	L23	DRSC07354	Cam	FBgn0000253	0.75157	-1.89731	0.530475	-5.0625
139B15	M19	DRSC06236	CG30007	FBgn0050007	0.81381	0.496538	0.554245	-4.36338
139B15	O13	DRSC06716	RpL31	FBgn0025286	0.74253	-2.245	0.633015	-2.04662
140B16	A09	DRSC07575	tum	FBgn0086356	0.719685	-3.12365	0.579785	-3.61221
140B16	B04	DRSC06071	Apc10	FBgn0034231	0.699435	-3.9025	0.548465	-4.53338
140B16	B06	DRSC07538	RpL18A	FBgn0010409	0.686975	-4.38173	0.590135	-3.30779
140B16	B20	DRSC06686	CG17680	FBgn0062440	0.799485	-0.0544231	0.696075	-0.191912
140B16	E17	DRSC06664	CG17385	FBgn0033934	0.83723	1.39731	0.79647	2.76088
140B16	G22	DRSC07459	Lis-1	FBgn0015754	0.74601	-2.11115	0.564095	-4.07368
140B16	M08	DRSC07088	dup	FBgn0000996	0.886115	3.2775	0.80431	2.99147
141B16	A21	DRSC07583	betaTub56D	FBgn0003887	0.716195	-3.25788	0.607665	-2.79221
141B16	H24	DRSC08695	RpL8	FBgn0261602	0.593365	-7.98212	0.54207	-4.72147
141B16	I12	DRSC07463	Mgat1	FBgn0034521	0.866825	2.53558	0.75551	1.55618
141B16	J24	DRSC08532	RpL8	FBgn0261602	0.655135	-5.60635	0.575175	-3.74779
141B16	K22	DRSC07818	RpL38	FBgn0040007	0.607185	-7.45058	0.60205	-2.95735
141B16	P01	DRSC08509	E(bx)	FBgn0000541	0.791225	-0.372115	0.537905	-4.84397
141B16	P17	DRSC08671	Klp61F	FBgn0004378	0.683265	-4.52442	0.50796	-5.72471
141B16	P23	DRSC08731	pUf68	FBgn0028577	0.798605	-0.0882692	0.56422	-4.07
142B80	A01	DRSC08502	CG16986	FBgn0035356	0.89062	3.45077	0.75093	1.42147
142B80	A21	DRSC08703			0.69942	-3.90308	0.58082	-3.58176
142B80	C21	DRSC08163	ida	FBgn0041147	0.72385	-2.96346	0.5721	-3.83824
142B80	E11	DRSC08520	CG17737	FBgn0035423	0.6574	-5.51923	0.57514	-3.74882
142B80	E21	DRSC08721	mge	FBgn0035473	0.793805	-0.272885	0.604385	-2.88868
142B80	M06	DRSC08730	pav	FBgn0011692	0.73956	-2.35923	0.618	-2.48824
142B80	P05	DRSC09741	Tektin-C	FBgn0035638	0.748475	-2.01635	0.534555	-4.9425
142B80	P22	DRSC10043	CG13685	FBgn0035816	0.78532	-0.599231	0.673335	-0.860735
143B84	D10	DRSC10798	RpL10Ab	FBgn0036213	0.6616	-5.35769	0.58757	-3.38324
143B84	E18	DRSC11321	alphaTub67C	FBgn0087040	0.743165	-2.22058	0.62094	-2.40176
143B84	F11	DRSC11165	Fad2	FBgn0029172	0.690005	-4.26519	0.55991	-4.19676
143B84	K22	DRSC11194	I-2	FBgn0028429	0.83758	1.41077	0.830735	3.76868
143B84	M23	DRSC10533	pix	FBgn0086706	0.70163	-3.81808	0.6536	-1.44118
143B84	O15	DRSC11269	RpL14	FBgn0017579	0.69574	-4.04462	0.610585	-2.70632
143B84	P23	DRSC10835	CG7394	FBgn0036173	0.786645	-0.548269	0.58744	-3.38706
144B82	A02	DRSC11185	Hsc70-1	FBgn0001216	0.77047	-1.17038	0.539165	-4.80691
144B82	A03	DRSC09739	sti	FBgn0002466	0.71978	-3.12	0.53318	-4.98294
144B82	B11	DRSC11254	Pka-C3	FBgn0000489	0.806325	0.208654	0.826635	3.64809
144B82	B16	DRSC11199	Int6	FBgn0025582	0.68786	-4.34769	0.664195	-1.12956
144B82	B20	DRSC09855	Nc73EF	FBgn0010352	0.723045	-2.99442	0.532365	-5.00691
144B82	C03	DRSC09740	sti	FBgn0002466	0.67451	-4.86115	0.57864	-3.64588
144B82	C16	DRSC11370	mnd	FBgn0002778	0.69483	-4.07962	0.541155	-4.74838
144B82	C17	DRSC10110	CG14107	FBgn0036351	0.764115	-1.41481	0.804955	3.01044
144B82	E20	DRSC10729	CTPsyn	FBgn0262707	0.81134	0.401538	0.792695	2.64985
144B82	G03	DRSC11341	eIF-2beta	FBgn0004926	0.647955	-5.8825	0.56738	-3.97706
144B82	H11	DRSC11330	brm	FBgn0000212	0.74595	-2.11346	0.59237	-3.24206
144B82	M01	DRSC09778	vih	FBgn0027936	0.811275	0.399038	0.57303	-3.81088
144B82	P08	DRSC10405	CG4169	FBgn0250814	0.593665	-7.97058	0.561725	-4.14338
146B80	A21	DRSC12366	RpII18	FBgn0003275	0.760235	-1.56404	0.593245	-3.21632
146B80	B21	DRSC12623	alphaTub84D	FBgn0003885	0.725255	-2.90942	0.57299	-3.81206
146B80	C11	DRSC12328	CG9769	FBgn0037270	0.70268	-3.77769	0.63228	-2.06824
146B80	F24	DRSC14371	Cenp-C	FBgn0086697	0.72734	-2.82923	0.50959	-5.67676
146B80	G23	DRSC12302	RpL35A	FBgn0037328	0.752675	-1.85481	0.584135	-3.48426
146B80	H06	DRSC15453	CD98hc	FBgn0037533	0.729325	-2.75288	0.52613	-5.19029
146B80	J07	DRSC12622	alphaTub84B	FBgn0003884	0.74577	-2.12038	0.50223	-5.89324
146B80	K01	DRSC11947	RpL10	FBgn0024733	0.66366	-5.27846	0.54616	-4.60118
146B80	N01	DRSC12607	Taf1	FBgn0010355	0.815465	0.560192	0.56282	-4.11118
147B74	B20	DRSC14180	MBD-R2	FBgn0038016	0.75889	-1.61577	0.57989	-3.60912
147B74	C07	DRSC16410	Tcp-1eta	FBgn0037632	0.768455	-1.24788	0.599205	-3.04103
147B74	E06	DRSC16899	alphaTub85E	FBgn0003886	0.77139	-1.135	0.590805	-3.28809
147B74	E19	DRSC16910	betaTub85D	FBgn0003889	0.74948	-1.97769	0.5555	-4.32647
147B74	K22	DRSC17029	pont	FBgn0040078	0.7808	-0.773077	0.53937	-4.80088
147B74	L17	DRSC16834	RpL3	FBgn0020910	0.634325	-6.40673	0.50139	-5.91794
147B74	O04	DRSC16932	dmt	FBgn0016792	0.77848	-0.862308	0.56443	-4.06382
148B75	A02	DRSC14104			0.762995	-1.45788	0.54014	-4.77824
148B75	A16	DRSC16832	RpII15	FBgn0004855	0.795385	-0.212115	0.56415	-4.07206
148B75	B05	DRSC16711	Hsc70-4	FBgn0001219	0.72047	-3.09346	0.51823	-5.42265
148B75	B18	DRSC15494	CG3534	FBgn0038463	0.79574	-0.198462	0.79347	2.67265
148B75	D02	DRSC16915	bor	FBgn0040237	0.77505	-0.994231	0.592595	-3.23544
148B75	D21	DRSC15378	mor	FBgn0002783	0.748955	-1.99788	0.59968	-3.02706
148B75	E22	DRSC16940	eff	FBgn0011217	0.809645	0.336346	0.827025	3.65956
148B75	F09	DRSC15724	CG43073	FBgn0262483	0.65575	-5.58269	0.661425	-1.21103
148B75	F22	DRSC14489	Det	FBgn0259784	0.752755	-1.85173	0.69809	-0.132647
148B75	I01	DRSC15890	CG5844	FBgn0038049	0.643955	-6.03635	0.5828	-3.52353
148B75	I07	DRSC14118	Arp87C	FBgn0011745	0.79886	-0.0784615	0.590385	-3.30044
148B75	J09	DRSC14105	Act88F	FBgn0000047	0.761395	-1.51942	0.57987	-3.60971
148B75	J18	DRSC15529	ns1	FBgn0038473	0.750805	-1.92673	0.618135	-2.48426
148B75	K11	DRSC14164	Spc25	FBgn0087021	0.74731	-2.06115	0.60545	-2.85735
148B75	K20	DRSC16703	His4r	FBgn0013981	0.68616	-4.41308	0.612835	-2.64015
148B75	L17	DRSC16524	CG31150	FBgn0051150	0.824195	0.895962	0.6059	-2.84412
148B75	O24	DRSC15518	RpL10Aa	FBgn0038281	0.67575	-4.81346	0.458455	-7.18074
149B81	A02	DRSC16291	Cpsf73	FBgn0261065	0.68703	-4.37962	0.497795	-6.02368
149B81	D08	DRSC16655	E2f	FBgn0011766	0.799085	-0.0698077	0.77697	2.18735
149B81	F24	DRSC16877	T-cp1	FBgn0003676	0.702635	-3.77942	0.586075	-3.42721
149B81	H20	DRSC15785	CG5380	FBgn0038951	0.703035	-3.76404	0.58408	-3.48588
149B81	J15	DRSC16800	Pros28.1A	FBgn0017557	0.8068	0.226923	0.78221	2.34147
149B81	K17	DRSC16937	eIF-1A	FBgn0026250	0.602865	-7.61673	0.55841	-4.24088
149B81	L17	DRSC15119	RpS30	FBgn0038834	0.693945	-4.11365	0.674045	-0.839853
149B81	O21	DRSC16287	CG7691	FBgn0038626	0.857415	2.17365	0.698045	-0.133971
150B83	B07	DRSC14649	CG31111	FBgn0051111	0.67434	-4.86769	0.55369	-4.37971
150B83	D15	DRSC14244	RpS27	FBgn0039300	0.6744	-4.86538	0.60798	-2.78294
150B83	K23	DRSC14671	CG31145	FBgn0051145	0.818585	0.680192	0.78655	2.46912
150B83	O17	DRSC16920	cdc16	FBgn0025781	0.6835	-4.51538	0.43503	-7.86971
150B83	P02	DRSC15638	RpL27	FBgn0039359	0.698855	-3.92481	0.60104	-2.98706
150B83	P11	DRSC14243	Cad96Cb	FBgn0039294	0.73676	-2.46692	0.55498	-4.34176
150B83	P24	DRSC14743	beat-VII	FBgn0250908	0.853065	2.00635	0.658565	-1.29515
151B79	C21	DRSC14163	wdb	FBgn0027492	0.89189	3.49962	0.51496	-5.51882
151B79	D03	DRSC14094	ATPsyn-gamma	FBgn0020235	0.767665	-1.27827	0.567595	-3.97074
151B79	D04	DRSC16790	Pka-C2	FBgn0000274	0.72573	-2.89115	0.60895	-2.75441
151B79	I16	DRSC14729	Slu7	FBgn0039626	0.770265	-1.17827	0.623295	-2.3325
151B79	J17	DRSC15394	RpS7	FBgn0039757	0.727165	-2.83596	0.64726	-1.62765
151B79	J24	DRSC17168	RpS3A	FBgn0017545	0.708425	-3.55673	0.63417	-2.01265
151B79	L18	DRSC14323	RpL6	FBgn0039857	0.70569	-3.66192	0.549115	-4.51426
152B80	C09	DRSC17194	ATPsyn-beta	FBgn0010217	0.77847	-0.862692	0.5814	-3.56471
152B80	C19	DRSC18708	RpL36	FBgn0002579	0.709965	-3.4975	0.564875	-4.05074
152B80	I09	DRSC17199	sphinx	FBgn0083990	0.75649	-1.70808	0.557435	-4.26956
152B80	P16	DRSC18659	dgt4	FBgn0026085	0.812145	0.4325	0.587185	-3.39456
153B82	C01	DRSC18781	rap	FBgn0262699	0.788645	-0.471346	0.55258	-4.41235
153B82	C10	DRSC18709	RpL7A	FBgn0014026	0.73816	-2.41308	0.47551	-6.67912
153B82	G06	DRSC17794	CR11700	FBgn0029856	0.80417	0.125769	0.620155	-2.42485
153B82	G21	DRSC17723	Act5C	FBgn0000042	0.74074	-2.31385	0.56619	-4.01206
153B82	H01	DRSC18796	Tom40	FBgn0016041	0.798515	-0.0917308	0.558615	-4.23485
154B15	A12	DRSC20343	Chrac-16	FBgn0043001	0.80554	0.178462	0.864055	4.74868
154B15	F09	DRSC19831	RpS15Ab, RpS15Aa	FBgn0033555, FBgn0010198	0.683365	-4.52058	0.61649	-2.53265
154B15	G02	DRSC19666	Kmn1	FBgn0027259	0.73615	-2.49038	0.57657	-3.70676
154B15	K20	DRSC19385	CG11138	FBgn0030400	0.708785	-3.54288	0.589215	-3.33485
154B15	K22	DRSC20231	CkIalpha	FBgn0015024	0.765145	-1.37519	0.606565	-2.82456
154B15	P01	DRSC20332	fne	FBgn0086675	0.84911	1.85423	0.63145	-2.09265
154B15	P02	DRSC19599	CG14414	FBgn0030571	0.83592	1.34692	0.62791	-2.19676
155B9	C21	DRSC19814	r	FBgn0003189	0.77738	-0.904615	0.80583	3.03618
155B9	D06	DRSC21138	Yeti	FBgn0043842	0.7921	-0.338462	0.59829	-3.06794
155B9	D23	DRSC21108			0.8449	1.69231	0.72088	0.537647
155B9	E05	DRSC20138	Aats-arg	FBgn0027093	0.643	-6.07308	0.50118	-5.92412
156B83	B01	DRSC11016	RpL18	FBgn0035753	0.674765	-4.85135	0.597345	-3.09574
156B83	C16	DRSC02766	CG4631	FBgn0032590	0.79018	-0.412308	0.75543	1.55382
156B83	E10	DRSC02928	l(2)06225	FBgn0010612	0.719865	-3.11673	0.56503	-4.04618
156B83	I11	DRSC07289	RpS11	FBgn0033699	0.727805	-2.81135	0.722055	0.572206
156B83	I13	DRSC06159	Arc1	FBgn0033926	0.741255	-2.29404	0.74278	1.18176
156B83	J15	DRSC16835	RpL32	FBgn0002626	0.71751	-3.20731	0.639145	-1.86632
156B83	O02	DRSC18419	dalao	FBgn0030093	0.72989	-2.73115	0.534595	-4.94132
156B83	O11	DRSC06656	mars	FBgn0033845	0.752875	-1.84712	0.54268	-4.70353
156B83	P15	DRSC18707	RpL22	FBgn0015288	0.63139	-6.51962	0.59937	-3.03618
157B13	E17	DRSC07496	Orc1	FBgn0022772	0.880085	3.04558	0.744745	1.23956
157B13	F02	DRSC21726	Ndc80	FBgn0030500	0.770115	-1.18404	0.571955	-3.8425
157B13	O23	DRSC19398	feo	FBgn0030241	0.701945	-3.80596	0.55097	-4.45971
158B15	D14	DRSC22359	polo	FBgn0003124	0.571895	-8.80788	0.50221	-5.89382
158B15	F18	DRSC22384	RpL6	FBgn0039857	0.81534	0.555385	0.73366	0.913529
158B15	L07	DRSC21387	CG12592, sle	FBgn0037811, FBgn0037810	0.831695	1.18442	0.77993	2.27441
159B79	A20	DRSC21856	larp	FBgn0261618	0.791095	-0.377115	0.764905	1.8325
159B79	C16	DRSC22110	RpLP0	FBgn0000100	0.62818	-6.64308	0.5887	-3.35
159B79	F09	DRSC21950	Incenp	FBgn0260991	0.68692	-4.38385	0.50461	-5.82324
159B79	N10	DRSC22667	CG9775	FBgn0037261	0.781995	-0.727115	0.55768	-4.26235
159B79	P02	DRSC22609	CkIalpha	FBgn0015024	0.76501	-1.38038	0.578725	-3.64338
160B13	I17	DRSC22931	mute	FBgn0085444	0.750795	-1.92712	0.601685	-2.96809
161B79	H24	DRSC23163	tlk	FBgn0086899	0.724125	-2.95288	0.704235	0.0480882
162B82	A14	DRSC23308	CkIalpha	FBgn0015024	0.780355	-0.790192	0.639635	-1.85191
162B82	B10	DRSC39154	chb	FBgn0021760	0.680815	-4.61865	0.55192	-4.43176
162B82	F22	DRSC36840	Pvr	FBgn0032006	0.723495	-2.97712	0.60869	-2.76206
162B82	I18	DRSC23324	ial	FBgn0024227	0.61725	-7.06346	0.542875	-4.69779
162B82	P19	DRSC03788			0.711775	-3.42788	0.58885	-3.34559
163B43	B03	DRSC38947	shf	FBgn0003390	0.78923	-0.448846	0.500455	-5.94544
163B43	D19	DRSC38968	Cdc27	FBgn0012058	0.69849	-3.93885	0.531635	-5.02838
163B43	F14	DRSC39028	CG42288	FBgn0259184	0.73032	-2.71462	0.6595	-1.26765
163B43	O22	DRSC38944	polo	FBgn0003124	0.70697	-3.61269	0.591535	-3.26662
164B12	A14	DRSC38584			0.71928	-3.13923	0.68602	-0.487647
164B12	C12	DRSC37747	CG40451	FBgn0067318	0.748815	-2.00327	0.600595	-3.00015
164B12	E10	DRSC38587			0.77641	-0.941923	0.687135	-0.454853
164B12	H15	DRSC38758			0.78976	-0.428462	0.694225	-0.246324
164B12	N20	DRSC39104	Spc105R	FBgn0037025	0.76545	-1.36346	0.590285	-3.30338
164B12	O06	DRSC38647	CG34236	FBgn0085265	0.78464	-0.625385	0.647585	-1.61809
164B12	P06	DRSC39107	v	FBgn0003965	0.77354	-1.05231	0.611955	-2.66603
164B12	P19	DRSC38745	CG34180	FBgn0085209	0.80765	0.259615	0.667985	-1.01809
165B17	A01	DRSC40690	Imp	FBgn0262735	0.73398	-2.57385	0.638275	-1.89191
165B17	A09	DRSC40814	raw	FBgn0003209	0.72201	-3.03423	0.604625	-2.88162
165B17	H12	DRSC40758	Caf1	FBgn0263347	0.725755	-2.89019	0.56778	-3.96529
165B17	I19	DRSC40683	ATPsyn-beta	FBgn0010217	0.70781	-3.58038	0.561685	-4.14456
165B17	K11	DRSC40819	Dp	FBgn0011763	0.82054	0.755385	0.85303	4.42441
165B17	L08	DRSC40832	tsr	FBgn0011726	0.57566	-8.66308	0.470095	-6.83838
165B17	M06	DRSC40759	desat1	FBgn0086687	0.70171	-3.815	0.583675	-3.49779
165B17	N08	DRSC40829	fzy	FBgn0001086	0.690985	-4.2275	0.550615	-4.47015
165B17	O03	DRSC40778	Klp61F	FBgn0004378	0.64705	-5.91731	0.558075	-4.25074
166B1	A17	DRSC41318	CG5835	FBgn0038682	0.86668	2.53	0.771435	2.02456
166B1	B08	DRSC41558	Cdk8	FBgn0015618	0.83411	1.27731	0.786645	2.47191
166B1	K07	DRSC41287	borr	FBgn0032105	0.642535	-6.09096	0.47556	-6.67765
166B1	N04	DRSC41548	l(1)dd4	FBgn0001612	0.67745	-4.74808	0.61115	-2.68971
166B1	N09	DRSC41480	CG34175	FBgn0085204	0.77026	-1.17846	0.6452	-1.68824
166B1	O11	DRSC41305	CG13742	FBgn0033372	0.77194	-1.11385	0.62565	-2.26324
