# Supplementary material for: Identification of Genes That Promote or Antagonize Somatic Homolog Pairing Using a High-Throughput FISH–Based Screen
Source: PLoS Genet. 2012 May 10;8(5):e1002667. doi: 10.1371/journal.pgen.1002667 (PMC3349724; doi:10.1371/journal.pgen.1002667)
Supplement: Table S3 — Validated candidate pairing promoters. dsRNA amplicon, target gene, and well location are noted along with total cell count (Cell_cnt), the percentage of large nuclei (Large_nuclei), and the percentage of nuclei with one, two, three, four, and five or more FISH foci for 359 and dodeca. The percentage of nuclei with a single focus for both 359 and dodeca (1R1G_nuclei) as well as the subset of these that exhibit colocalization (1R1G_touch_nuclei) are also noted. Standard deviations (stdev) from three replicate tests are presented to the right of each parameter. (XLSX) [file pgen.1002667.s007.xlsx]

## Sheet: Validated Pairing Hits
Table S3 Joyce et al., 2012						359										dodeca
Amplicon	dsRNA Target	Well	Cell_cnt	Large_nuclei	stdev	359 1 focus	stdev	359 2 foci	stdev	359 3 foci	stdev	359 4 foci	stdev	359 5+ foci	stdev	dod 1 focus	stdev	dod 2 foci	stdev	dod 3 foci	stdev	dod 4 foci	stdev	dod 5+ foci	stdev	1R1G_nuclei	1R1G_touch_nuclei	stdev
DRSC30932	alphaTub84B	D05	2028	0.078043	0.0166495	0.808315	0.0252225	0.16568	0.0148634	0.022906	0.00801152	0.00309935	0.0023512	0	0	0.59218	0.0313673	0.301835	0.024275	0.084904	0.00552109	0.0143662	0.00655318	0.00671655	0.00605771	0.25452	0.318135	0.0888338
DRSC33427	Arp87C	K13	1837	0.0611125	0.01724	0.797245	0.0134845	0.18783	0.0207607	0.0130437	0.00462059	0.00188205	0.00266162	0	0	0.59656	0.0171686	0.321005	0.0235537	0.0729	0.00208031	0.0083184	0.00441744	0.00122145	0.000109248	0.25748	0.315785	0.0104723
DRSC33236	betaTub56D	M07	1847	0.085817	0.01435	0.80254	0.00149907	0.1775	0.00340825	0.0179775	0.00422072	0.00136615	0.000188303	0.0006165	0.000871863	0.60335	0.000353553	0.29989	0.00548715	0.077591	0.00311551	0.016037	0.000838629	0.0031283	0.00285629	0.28695	0.316045	0.0057912
DRSC31955	betaTub85D	H19	1208	0.1831	0.0151604	0.780255	0.0286449	0.18551	0.0236315	0.030901	0.000296985	0.0022222	0.00314267	0.0011111	0.00157133	0.646825	0.0290267	0.25091	0.0121764	0.0740535	0.0176091	0.0196205	0.00161291	0.0085937	0.0023664	0.19321	0.32982	0.06487
DRSC42025	borr	L06	681	0.515615	0.0110379	0.66683	0.0469095	0.23398	0.0331633	0.065251	0.010403	0.023728	0.00378302	0.0102135	0.000441942	0.509575	0.0135411	0.259535	0.030144	0.12289	0.0113137	0.0531805	0.021047	0.054818	0.0113264	0.17214	0.272715	0.122563
DRSC15725	cal1	G05	1621	0.0546395	0.024072	0.77891	0.0484792	0.1928	0.0395414	0.026322	0.0100282	0.0019703	0.00109884	0	0	0.56214	0.0346482	0.32509	0.01393	0.098534	0.00944129	0.012784	0.00922209	0.0014479	0.00204764	0.23865	0.309585	0.0613132
DRSC41162	Cam	I04	1732	0.101429	0.0452138	0.784135	0.0115188	0.195765	0.0150967	0.0193705	0.00461811	0.00073205	0.00103528	0	0	0.58826	0.00478004	0.339115	0.014432	0.05965	0.0112982	0.0110325	0.00690483	0.00194125	0.00100586	0.26931	0.29113	0.0500632
DRSC33520	cdc16	G15	857	0.063504	0.0264854	0.765255	0.000770746	0.207705	0.0164402	0.0237835	0.0178636	0.0032593	0.000647993	0	0	0.593275	0.0484156	0.29771	0.0117521	0.0883715	0.0317753	0.020644	0.00488187	0	0	0.17718	0.302485	0.00214253
DRSC37953	CG2469	N03	1512	0.151515	0.0537472	0.710175	0.000558614	0.262735	0.00133643	0.026259	0.00195586	0.0008292	0.00117267	0	0	0.57107	0.0140714	0.327785	0.0238083	0.0879395	0.0118942	0.0124735	0.00318834	0.00072995	0.00103231	0.218065	0.249205	0.00767211
DRSC42026	CG42550, CG14463	N06	1865	0.053558	0.00261488	0.79077	0.00298399	0.189645	0.00699329	0.017657	0.0067458	0.00128865	0.00182243	0.00064435	0.000911249	0.592295	0.0154927	0.33064	0.022981	0.0658855	0.00690207	0.0105852	0.00143656	0.0005981	0.000845841	0.274465	0.314425	0.00331633
DRSC03037	CG7236	M07	685	0.470205	0.0732633	0.703205	0.0356311	0.21844	0.00534573	0.0604035	0.0330452	0.0109399	0.0067417	0.0070131	0.00118836	0.569385	0.0240487	0.23709	0.0317208	0.100213	0.0137702	0.0547495	0.00338492	0.0385625	0.0027061	0.210495	0.30477	0.0832548
DRSC36464	chb	G22	1680	0.109877	0.0157303	0.75005	0.0253286	0.217115	0.0296773	0.027789	0.00562716	0.005048	0.00127901	0	0	0.561055	0.0163837	0.31857	0.00366281	0.091978	0.00337997	0.021118	0.0110323	0.00728145	0.00168737	0.238285	0.31568	0.00572756
DRSC42070	Det	L18	1389	0.170755	0.0478216	0.776595	0.0555715	0.192605	0.0421648	0.0263275	0.00982525	0.00359595	0.0023447	0.00087565	0.00123836	0.626375	0.0153654	0.279735	0.00743169	0.075104	0.0154135	0.015574	0.00294581	0.00321025	0.00453998	0.23897	0.244435	0.0365362
DRSC40471	Dhc64C	L11	1933	0.0619595	0.00471711	0.763165	0.00986414	0.208335	0.0114481	0.026071	7.07107e-06	0.00242915	0.00159149	0	0	0.50823	0.0202374	0.36231	0.025173	0.106949	0.010608	0.0196945	0.00496318	0.0028135	0.000709087	0.22675	0.23839	0.0258943
DRSC34908	E(bx)	E08	1558	0.047952	0.00152311	0.76434	0.00202233	0.213645	0.00618718	0.0211145	0.00947594	0.0009009	0.00127406	0	0	0.594385	0.00720542	0.31271	0.00832972	0.0821885	0.0169246	0.00909875	0.00368438	0.0016234	0.00229583	0.253395	0.24701	0.0260781
DRSC31019	eIF-1A	N07	577	0.173725	0.018505	0.70075	0.0158533	0.249185	0.00115258	0.0370135	0.0216014	0.0130539	0.00459626	0	0	0.62982	0.0505723	0.29579	0.0647568	0.060467	0.0155026	0.013919	0.00131805	0	0	0.27076	0.35992	0.033432
DRSC19398	feo	E04	1172	0.278855	0.0621335	0.74427	0.0602738	0.206415	0.0339906	0.033913	0.0218779	0.00924235	0.00147877	0.00616445	0.00292184	0.619035	0.000388909	0.274775	0.0150684	0.0751775	0.00187454	0.0223815	0.0147156	0.008633	0.00190495	0.257605	0.322675	0.0313319
DRSC33312	geminin	C11	247	0.481495	0.244199	0.84172	0.0240133	0.14198	0.047065	0.0163045	0.023058	0	0	0	0	0.657135	0.0773928	0.25541	0.0136472	0.0693795	0.038193	0.012048	0.0170384	0.006024	0.00851922	0.177695	0.334045	0.189568
DRSC34558	Hsc70Cb	K04	1749	0.13717	0.0322865	0.77488	0.00738219	0.194065	0.00136472	0.0290215	0.00772373	0.00203375	0.00102509	0	0	0.519355	0.0362816	0.33287	0.0208455	0.11842	0.0053033	0.026224	0.00744159	0.0031354	0.0026904	0.26249	0.31306	0.011837
DRSC36311	ial	I20	796	0.46206	0.0523542	0.70943	0.000806102	0.206095	0.0039103	0.0618985	0.0114573	0.0127427	0.0133068	0.00983105	0.00495251	0.55455	0.0876388	0.27818	0.0346341	0.0814435	0.040088	0.041412	0.00401071	0.044414	0.0169225	0.17182	0.33992	0.0034224
DRSC35796	ida	G16	1558	0.05403	0.00141421	0.770365	0.00109602	0.201235	0.011943	0.023612	0.0105826	0.0047917	0.000259367	0	0	0.55979	0.0725774	0.31397	0.0302359	0.088492	0.0203901	0.025888	0.0130405	0.0118578	0.00891266	0.225295	0.298665	0.0190565
DRSC39343	Incenp	J09	803	0.177638	0.190569	0.7782	0.0851074	0.17199	0.0527643	0.0410845	0.020009	0.00436045	0.00616661	0.00436045	0.00616661	0.66377	0.0694764	0.241565	0.0516259	0.051478	0.0330756	0.0283455	0.0241965	0.014841	0.0130433	0.28449	0.413255	0.0982949
DRSC30823	Klp61F	G22	452	0.42927	0.00499217	0.70571	0.000820244	0.224945	0.0280226	0.065851	0.0337898	0.0034965	0.0049448	0	0	0.582045	0.040001	0.272265	0.0331421	0.0862865	0.0224344	0.036574	0.0213108	0.0228305	0.00572969	0.130857	0.305595	0.0162281
DRSC41041	lin19	H15	1232	0.187405	0.0572262	0.7095	0.0566534	0.25	0.0392869	0.034943	0.00950917	0.0055555	0.00785666	0	0	0.49008	0.0718845	0.325105	0.0226486	0.126155	0.0198485	0.045936	0.0242509	0.012723	0.00513649	0.160065	0.302205	0.00474469
DRSC32146	Lis-1	D04	1489	0.0350425	0.0199411	0.796745	0.00239709	0.18318	0.00169706	0.018413	0.00394283	0.0008834	0.00124932	0.00078125	0.00110485	0.581425	0.00837922	0.319855	0.00294864	0.0790425	0.00103167	0.015955	0.00765514	0.0037243	0.00325241	0.26984	0.332905	0.0247841
DRSC06656	mars	I03	1710	0.089281	0.0167994	0.817105	0.0133148	0.168525	0.0052538	0.0135346	0.00687371	0.0008361	0.00118242	0	0	0.548305	0.00388202	0.347405	0.00770039	0.084596	0.00921784	0.015756	0.00317067	0.00393955	0.00079896	0.261905	0.33348	0.0300662
DRSC34898	MCPH1	C08	1495	0.066002	0.0103322	0.793915	0.0255336	0.188905	0.0205697	0.015466	0.00494975	0.00171675	1.03945e-05	0	0	0.575715	0.00976514	0.31297	0.0114976	0.090848	0.00559039	0.01614	0.00336441	0.0043258	0.00395513	0.221965	0.307445	0.00323148
DRSC09855	Nc73EF	G11	1345	0.158945	0.017416	0.804815	0.0499854	0.172675	0.0429567	0.021749	0.00594677	0	0	0.00076335	0.00107954	0.58596	0.000834386	0.334135	0.00290621	0.069267	0.00286803	0.0106355	0.000878934	0	0	0.294135	0.30047	0.0464711
DRSC16759	Nlp	E07	1889	0.0579715	0.00380494	0.79359	0.0103945	0.18365	0.0115258	0.0215815	0.000538108	0.00117785	0.00166573	0	0	0.65847	0.0215668	0.27025	0.0247063	0.061149	0.00328805	0.00717705	0.000700814	0.00294915	0.000553877	0.29343	0.305335	0.0298187
DRSC33334	pav	E11	878	0.43049	0.000608112	0.696905	0.0414152	0.21988	0.0415779	0.072964	0.00217082	0.0072742	0.00186931	0.0029762	0.00420898	0.556575	0.0445548	0.279905	0.0258023	0.111085	0.00410829	0.0353565	0.0097008	0.0170785	0.0131614	0.177555	0.309825	0.00211425
DRSC33336	pbl	G11	747	0.267881	0.292783	0.731775	0.117274	0.217275	0.0813668	0.0436245	0.0300669	0.00541425	0.00313863	0.0019084	0.00269889	0.63087	0.135651	0.255395	0.0385727	0.0687175	0.0446644	0.0269685	0.0306368	0.0180438	0.0217665	0.26349	0.39927	0.135015
DRSC34463	polo	K21	295	0.242915	0.00815294	0.72566	0.000933381	0.233555	0.0120986	0.036623	0.00713329	0.00416665	0.00589253	0	0	0.563205	0.000247487	0.287905	0.00878934	0.10676	0.00837214	0.034412	0.00112996	0.00772285	0.000962443	0.177575	0.357475	0.0206687
DRSC07679	scra	E03	872	0.44853	0.0103945	0.73144	0.02209	0.220215	0.00053033	0.0388345	0.0133254	0.0068326	0.00550327	0.00268095	0.00379144	0.56772	0.0195161	0.289855	0.0025668	0.0949485	0.0113017	0.0335945	0.00244871	0.0138801	0.00810047	0.20833	0.364655	0.00248194
DRSC36015	shtd	G18	1374	0.043079	0.0111553	0.75375	0.0259932	0.2032	0.00411536	0.0405055	0.0182851	0.00254455	0.00359854	0	0	0.56227	0.000890955	0.322775	0.0162281	0.0975205	0.0158668	0.01218	0.00214819	0.0052531	0.00161715	0.203835	0.247365	0.00372645
DRSC33103	skpA	G07	1183	0.0968155	0.00719057	0.757255	0.029352	0.19936	0.0296136	0.0381535	0.00407788	0.0052293	0.00434093	0	0	0.56653	0.0253286	0.303115	0.00467398	0.0950185	0.010934	0.028848	0.00591141	0.0064847	0.00380367	0.24088	0.316135	0.00514067
DRSC32610	slmb	J22	1485	0.023431	0.00394	0.62052	0.00774989	0.30321	0.0156695	0.066343	0.0151377	0.0099267	0.00722847	0	0	0.299315	0.00252437	0.406885	0.00276479	0.208745	0.00168999	0.0716105	0.00751301	0.013437	0.00053033	0.14858	0.26864	0.0325693
DRSC31558	Spindly	D15	1515	0.0357865	0.0224386	0.82574	0.0178615	0.16586	0.0135057	0.00758235	0.00318728	0.00081965	0.00115916	0	0	0.598675	0.0520784	0.308055	0.032237	0.0802725	0.0171495	0.0115085	0.000586192	0.0014903	0.0021076	0.217515	0.32153	0.00811759
DRSC37728	sti	L05	794	0.33294	0.251829	0.717795	0.0479206	0.23622	0.0113561	0.035447	0.0311466	0.0091027	0.00338181	0.0014368	0.00203194	0.555215	0.131119	0.293595	0.0302712	0.111982	0.0537656	0.0304586	0.0347068	0.00875	0.0123744	0.23931	0.382575	0.0607475
DRSC37991	tlk	H05	1072	0.0358685	0.0184293	0.791325	0.00861963	0.18436	0.000282843	0.0217105	0.00726269	0.00259865	0.00107063	0	0	0.595875	0.0560948	0.31849	0.0265731	0.076678	0.0296348	0.00747665	0.0022054	0.0014793	0.00209205	0.293975	0.35673	0.00603869
DRSC31277	tsr	N09	390	0.364765	0.0165109	0.73675	0.0685045	0.195115	0.045474	0.053776	0.0341476	0.0074075	0.0104758	0.00695045	0.000646225	0.564585	0.00294864	0.29097	0.00490732	0.1	0	0.029514	0.00245507	0.0149305	0.00540159	0.13137	0.33635	0.0481115
