# Supplementary material for: Identification of Genes That Promote or Antagonize Somatic Homolog Pairing Using a High-Throughput FISH–Based Screen
Source: PLoS Genet. 2012 May 10;8(5):e1002667. doi: 10.1371/journal.pgen.1002667 (PMC3349724; doi:10.1371/journal.pgen.1002667)
Supplement: Table S4 — Validated candidate anti-pairers. dsRNA amplicon, target gene, and well location are noted along with total cell count (Cell_cnt), the percentage of large nuclei (Large_nuclei), and the percentage of nuclei with one, two, three, four, and five or more FISH foci for 359 and dodeca. The percentage of nuclei with a single focus for both 359 and dodeca (1R1G_nuclei) as well as the subset of these that exhibit colocalization (1R1G_touch_nuclei) are also noted. Standard deviations (stdev) from three replicate tests are presented to the right of each parameter. (XLSX) [file pgen.1002667.s008.xlsx]

## Sheet: Validated Anti-Pairing hits
Table S4 Joyce et al., 2012					359										dodeca
Amplicon	Target	Cell_cnt	Large_nuclei	stdev	359 1 focus	stdev	359 2 foci	stdev	359 3 foci	stdev	359 4 foci	stdev	359 5+ foci	stdev	dod 1 focus	stdev	dod 2 foci	stdev	dod 3 foci	stdev	dod 4 foci	stdev	dod 5+ foci	stdev	1R1G_nuclei	1R1G_touch_nuclei	stdev
DRSC42055	abba	1133	0.0479745	0.037343	0.865485	0.0616668	0.1228	0.0451	0.009375	0.0132583	0.00234375	0.00331456	0	0	0.77871	0.0823214	0.20115	0.0668923	0.0178144	0.012139	0.0015528	0.00219599	0.0007764	0.001098	0.32212	0.372325	0.146887
DRSC02347	Cap-D3	1669	0.0415575	0.0024275	0.87401	0.005671	0.12067	0.00712764	0.00531945	0.00146194	0	0	0	0	0.7682	0.0178474	0.20679	0.0104652	0.023034	0.00459195	0.00131405	0.00185835	0.00065705	0.000929209	0.391335	0.379255	0.018307
DRSC30661	cdc23	968	0.0330405	0.00972625	0.878745	0.0944624	0.114382	0.0917506	0.0059902	0.00147036	0.00087875	0.00124274	0	0	0.747755	0.0901208	0.20476	0.0693247	0.0432845	0.0148457	0.0042017	0.0059421	0	0	0.329385	0.420355	0.203555
DRSC34046	Cap-H2	1102	0.066731	0.0662403	0.8653	0.0499217	0.129699	0.0428521	0.005	0.00707107	0	0	0	0	0.82943	0.0517178	0.144725	0.0327178	0.0249535	0.0177434	0.00089285	0.00126268	0	0	0.374885	0.40976	0.0174938
DRSC41558	Cdk8	1406	0.0304355	0.00657963	0.89302	0.0142694	0.104488	0.0131974	0.00249105	0.00107615	0	0	0	0	0.842835	0.0191838	0.14761	0.0154574	0.00782165	0.00372129	0.00173615	8.55599e-06	0	0	0.323805	0.332225	0.0144179
DRSC21387	CG12592 | sle	1669	0.0415575	0.0024275	0.87401	0.005671	0.12067	0.00712764	0.00531945	0.00146194	0	0	0	0	0.7682	0.0178474	0.20679	0.0104652	0.023034	0.00459195	0.00131405	0.00185835	0.00065705	0.000929209	0.391335	0.379255	0.018307
DRSC41990	CG12592, sle	1552	0.0514155	0.0126155	0.86849	0.00448306	0.12614	0.00255973	0.00537235	0.00192566	0	0	0	0	0.784185	0.00334462	0.191455	0.0140644	0.021561	0.0146682	0.0013986	0.00197792	0.0013986	0.00197792	0.35493	0.38038	0.0337714
DRSC37401	CG10267	1024	0.0380585	0.00144462	0.86866	0.0148775	0.12271	0.017211	0.00862985	0.00233791	0	0	0	0	0.75491	0.0213405	0.203955	0.00912875	0.0363745	0.0125504	0.00351245	0.00143182	0.00125	0.00176777	0.250405	0.29451	0.0503884
DRSC23975	CG13482	1191	0.0182707	0.0197032	0.88444	0.022486	0.108432	0.0221296	0.0071292	0.000362463	0	0	0	0	0.79763	0.0221466	0.17851	0.0197283	0.0209335	0.00275277	0.0029282	0.00033432	0	0	0.363835	0.42782	0.136104
DRSC19599	CG14414	1584	0.0446265	0.0247367	0.874005	0.0174726	0.11723	0.0149765	0.0087595	0.00249821	0	0	0	0	0.7704	0.0414223	0.19546	0.0374059	0.0296605	0.00432254	0.0044811	0.000302217	0	0	0.298625	0.336015	0.0674226
DRSC42016	CG15390	1659	0.0549075	0.0105847	0.865325	0.024671	0.12827	0.0231507	0.00515805	0.000241194	0.0012469	0.00176338	0	0	0.72205	0.0743876	0.24712	0.063979	0.02904	0.00787151	0.0011933	0.00168758	0.00059665	0.000843791	0.33079	0.330025	0.00842164
DRSC08502	CG16986	1187	0.0482135	0.001562	0.900315	0.0124097	0.0965045	0.0107699	0.0031793	0.00163921	0	0	0	0	0.77621	0.0153584	0.19418	0.0138169	0.026758	0.00557766	0.0028517	0.00403291	0	0	0.272085	0.31825	0.0281853
DRSC42011	CG17612	1737	0.0572425	0.01724	0.875845	0.0044477	0.11796	0.00321026	0.0054884	0.000239426	0.0007072	0.00100013	0	0	0.73473	0.0109036	0.23268	0.0149907	0.0283985	0.00815648	0.0041931	0.00407152	0	0	0.304295	0.342065	0.0184484
DRSC01617	CG31742	1475	0.073269	0.00924754	0.868075	0.0385727	0.122804	0.0327192	0.0082962	0.00468501	0.0008292	0.00117267	0	0	0.748695	0.021291	0.218165	0.00647003	0.0275305	0.0183388	0.00398485	0.00122973	0.0016181	0.00228834	0.29721	0.346675	0.0130885
DRSC00584	CG3246	1479	0.0674515	0.00139936	0.867425	0.00580535	0.123735	0.00362746	0.00884015	0.00217909	0	0	0	0	0.757525	0.0126077	0.21405	0.0115541	0.023575	0.0039796	0.00398405	0.0017059	0.00086505	0.00122337	0.345745	0.318565	0.0627557
DRSC42029	CG34350	1214	0.0422755	0.039248	0.869555	0.0452336	0.122676	0.0342438	0.0077685	0.0109863	0	0	0	0	0.7797	0.104397	0.18148	0.0893359	0.034138	0.00844144	0.00334225	0.00472666	0.0013369	0.00189066	0.409095	0.383905	0.0754129
DRSC15494	CG3534	1433	0.037165	0.00619143	0.81733	0.028058	0.16718	0.017013	0.0145927	0.0097754	0.00089605	0.00126721	0	0	0.81191	0.0181726	0.174025	0.0225214	0.014066	0.00435154	0	0	0	0	0.29054	0.297035	0.049943
DRSC35318	CG4119	1313	0.050061	0.01295	0.89284	0.00253144	0.10225	0.00121622	0.00490635	0.00131557	0	0	0	0	0.80518	0.00429921	0.169535	0.00729027	0.0235375	0.00303702	0.00089125	0.00126042	0.00085615	0.00121078	0.32339	0.32007	0.0125582
DRSC31744	CG42457 | cpo	1416	0.05069	0.0257528	0.866005	0.000275772	0.12304	0.00220617	0.0092751	0.00182137	0.001679	0.0001154	0	0	0.72803	0.033828	0.242425	0.0196646	0.0277765	0.0144229	0.0017677	0.000262195	0	0	0.26653	0.282495	0.0158887
DRSC32667	CG42286	738	0.0851	0.0933098	0.878405	0.0204425	0.116495	0.01323	0.005102	0.00721532	0	0	0	0	0.79353	0.0615607	0.167345	0.0514137	0.034493	0.00359776	0.00462965	0.00654731	0	0	0.27639	0.38577	0.0340401
DRSC29969	CG4933	1313	0.0665635	0.00525027	0.88196	0.0140431	0.11075	0.00883883	0.0072863	0.00520812	0	0	0	0	0.72655	0.00777817	0.234005	0.000954594	0.0359375	0.00624163	0.00350725	0.00248329	0	0	0.33044	0.315445	0.035221
DRSC02842	CG5343	905	0.054002	0.0360752	0.882255	0.0138522	0.113125	0.00731856	0.00369685	0.00522814	0.0009242	0.00130702	0	0	0.816355	0.00321734	0.155015	0.0181797	0.0252795	0.0127767	0.00335355	0.00218984	0	0	0.31003	0.364385	0.0503672
DRSC32082	CG6767	1129	0.046315	0.0182377	0.82969	0.00354968	0.15671	0.00354968	0.0135985	9.19239e-06	0	0	0	0	0.81415	0.0101823	0.166145	0.00528209	0.0187385	0.003532	0	0	0.00096525	0.00136507	0.302795	0.375315	0.0373282
DRSC42080	CG8290	1192	0.0472305	0.0345924	0.9194	0.0535987	0.0741535	0.0545413	0.0046695	0.00157091	0.00177935	0.00251638	0	0	0.797915	0.0837568	0.175435	0.0698409	0.024462	0.0108258	0.0021898	0.00309684	0	0	0.369365	0.41601	0.122103
DRSC32096	CG9769	1236	0.0306695	0.025342	0.82935	0.0159948	0.163075	0.0130461	0.00757815	0.00294673	0	0	0	0	0.8095	0.00709935	0.162435	0.0130178	0.0280695	0.00592343	0	0	0	0	0.30461	0.316215	0.031247
DRSC30626	chinmo	1800	0.0277045	0.0079599	0.88247	0.016221	0.111805	0.0152664	0.0040074	0.00209601	0.0017201	0.00113872	0	0	0.752515	0.0193252	0.208275	0.025873	0.0347125	0.00405243	0.0029976	0.00166566	0.00149881	0.000832816	0.34183	0.36322	0.0473337
DRSC42000	cpo	1401	0.056505	0.00476449	0.8713	0.0131522	0.118165	0.0146725	0.0105304	0.00152537	0	0	0	0	0.75437	0.00213546	0.203215	0.0111935	0.036991	0.00139159	0.005425	0.00767211	0	0	0.26669	0.323825	0.000700036
DRSC33301	CSN4	1060	0.0286875	0.0258384	0.887625	0.032336	0.106065	0.0277822	0.0063051	0.00455193	0	0	0	0	0.81714	0.0673873	0.159155	0.0577636	0.0237045	0.0096216	0	0	0	0	0.3844	0.44287	0.0744301
DRSC38373	CSN5	910	0.0722825	0.0165626	0.879235	0.00205768	0.116745	0.00251023	0.00402105	0.000448801	0	0	0	0	0.79077	0.00393151	0.185805	0.00791252	0.0198945	0.0068455	0.00353355	0.00499719	0	0	0.24961	0.3569	0.0192616
DRSC30839	CTPsyn	817	0.114415	0.0110238	0.870375	0.00488611	0.12539	0.00550129	0.0042376	0.000615607	0	0	0	0	0.86455	0.0225284	0.12114	0.0135623	0.0131586	0.0073404	0.0011468	0.00162182	0	0	0.29037	0.406285	0.0154644
DRSC30876	CycA	312	0.313605	0.171537	0.78907	0.00260215	0.19929	0.00100409	0.0116375	0.00360137	0	0	0	0	0.80538	0.0115683	0.167925	0.00976514	0.0232015	0.00314309	0.0034965	0.0049448	0	0	0.213845	0.317225	0.157466
DRSC36640	CycC	1133	0.038364	0.0285417	0.85031	0.0557483	0.144675	0.048656	0.004298	0.00607829	0.00071635	0.00101307	0	0	0.862995	0.00292035	0.12754	0.0116248	0.00733765	0.00569412	0.0021307	0.00301326	0	0	0.37864	0.359695	0.0583434
DRSC35681	dalao	1224	0.0374665	0.00692894	0.86764	0.0159382	0.125585	0.00635689	0.006775	0.0095813	0	0	0	0	0.78145	0.0505581	0.18236	0.0399374	0.0342045	0.00782131	0.00198675	0.00280969	0	0	0.284615	0.39164	0.0452124
DRSC30675	CycE	421	0.136455	0.0370312	0.892645	0.0291964	0.107353	0.0292	0	0	0	0	0	0	0.794725	0.0424476	0.178625	0.0339199	0.020804	0.0075519	0.00326795	0.00462158	0.0025773	0.00364485	0.154485	0.30248	0.0127279
DRSC34257	dm	1672	0.0258368	0.0273725	0.906705	0.00641346	0.0897745	0.00562221	0.00351735	0.000790192	0	0	0	0	0.81804	0.0436568	0.163805	0.0342876	0.0167835	0.00924966	0.00136905	0.00012537	0	0	0.409365	0.389445	0.0472135
DRSC30786	dup	620	0.03184	0.0151505	0.881295	0.0050841	0.106116	0.0127194	0.008993	0.012718	0.0035971	0.00508707	0	0	0.777345	0.0218425	0.186465	0.025873	0.0346845	0.00191131	0.0015015	0.00212344	0	0	0.24794	0.41183	0.0340401
DRSC30998	E2f	569	0.099464	0.0950436	0.8596	0.0343795	0.135125	0.0418395	0.0039578	0.00559717	0.00131925	0.0018657	0	0	0.822345	0.123963	0.15862	0.111185	0.0190305	0.0127711	0	0	0	0	0.33477	0.375885	0.0390676
DRSC32464	eff	887	0.039724	0.00878509	0.89376	0.00284257	0.099459	0.00215102	0.00678315	0.0049863	0	0	0	0	0.8121	0.0331775	0.167325	0.0355038	0.0194635	0.000758726	0.0011111	0.00157133	0	0	0.310575	0.384245	0.0389121
DRSC35743	fs(1)h	407	0.093634	0.0194963	0.8725	0.019601	0.122265	0.0121976	0.0052355	0.00740412	0	0	0	0	0.874285	0.017515	0.11857	0.00741048	0.007143	0.0101017	0	0	0	0	0.31249	0.40314	0.0787434
DRSC30678	Fs(2)Ket	410	0.064745	0.0359479	0.881305	0.0341745	0.112236	0.03208	0.0064558	0.00209403	0	0	0	0	0.793555	0.0146583	0.17251	0.0313673	0.03067	0.0120859	0.00326795	0.00462158	0	0	0.343825	0.443285	0.0439467
DRSC31856	hoip	652	0.112228	0.029603	0.868455	0.0047164	0.127615	0.00369817	0.00392815	0.00102255	0	0	0	0	0.78882	0.0337431	0.183305	0.0187737	0.0264355	0.017008	0.0014409	0.00203774	0	0	0.351585	0.394485	0.0492641
DRSC03446	HP1	968	0.0330405	0.00972625	0.878745	0.0944624	0.114382	0.0917506	0.0059902	0.00147036	0.00087875	0.00124274	0	0	0.747755	0.0901208	0.20476	0.0693247	0.0432845	0.0148457	0.0042017	0.0059421	0	0	0.329385	0.420355	0.203555
DRSC30884	I-2	1645	0.063769	0.00443497	0.874665	0.0167231	0.117755	0.0161715	0.0075792	0.000559039	0	0	0	0	0.718925	0.0172039	0.241245	0.0123814	0.0357255	0.00298753	0.0027519	6.95793e-05	0.00135135	0.0019111	0.31169	0.35087	0.023377
DRSC35798	Imp	1494	0.0221845	0.0122252	0.86963	0.0067458	0.12078	0.00456791	0.00879525	0.00105182	0	0	0.0007949	0.00112416	0.756745	0.0173029	0.202925	0.00546594	0.0355795	0.0206157	0.0047503	0.00214861	0	0	0.3055	0.31734	0.0344361
DRSC32495	MBD-R2	870	0.055147	0.0273763	0.88896	0.0225991	0.100715	0.0241336	0.00842125	0.00115492	0.00190115	0.00268863	0	0	0.787125	0.0884237	0.1872	0.0768342	0.024543	0.00998435	0.00112865	0.00159615	0	0	0.296055	0.391845	0.0734613
DRSC30870	MED4	750	0.0527435	0.0297501	0.89206	0.00155563	0.10181	0.00106066	0.0061261	0.00261997	0	0	0	0	0.75763	0.00357796	0.218175	0.00188798	0.0229175	0.00366635	0.0012755	0.00180383	0	0	0.26597	0.342385	0.0943351
DRSC17009	nAcRalpha-96Ab	1041	0.0194665	0.00439325	0.885435	0.0754412	0.110837	0.0701634	0.0027985	0.00395768	0.00093285	0.00131925	0	0	0.789805	0.0366493	0.18585	0.036713	0.021638	0.00377312	0.00271005	0.00383259	0	0	0.370795	0.40143	0.156483
DRSC36368	Nup214	1610	0.0385445	0.0250719	0.90306	0.0232638	0.0946835	0.0220002	0.00225695	0.0012624	0	0	0	0	0.808825	0.0467751	0.174625	0.0419951	0.0137474	0.00639882	0.00280685	0.00162034	0	0	0.35082	0.35546	0.0245366
DRSC34581	Nup358	1238	0.0517555	0.00664185	0.90088	0.000975807	0.093296	0.00410263	0.00582665	0.00507639	0	0	0	0	0.80089	0.0174514	0.17639	0.0293449	0.0211285	0.0141414	0.0007949	0.00112416	0.0007949	0.00112416	0.39943	0.42983	0.0661569
DRSC35910	opa	1529	0.0446235	0.0318672	0.877	0.0231648	0.11248	0.0174231	0.0089035	0.0034528	0.00162075	0.00229209	0	0	0.79058	0.00333754	0.18205	0.00151321	0.0242125	0.000463155	0.0023592	0.00116743	0.0007962	0.001126	0.294675	0.30942	0.0379151
DRSC42075	Orc1	885	0.0334872	0.0342634	0.91376	0.0272236	0.084128	0.0242424	0.0021097	0.00298357	0	0	0	0	0.822115	0.0510885	0.16913	0.038707	0.007782	0.0110054	0.00097275	0.00137568	0	0	0.32677	0.34705	0.0729734
DRSC31863	pont	911	0.0318285	0.0120837	0.88797	0.0229385	0.109594	0.0194963	0.00243505	0.00344368	0	0	0	0	0.777025	0.127272	0.18476	0.103322	0.036719	0.0218383	0.00074515	0.0010538	0.00074515	0.0010538	0.389395	0.3668	0.0110733
DRSC16800	Pros28.1A	1541	0.043572	0.0146102	0.881465	0.00207182	0.11388	0.00237588	0.0046612	0.000306602	0	0	0	0	0.77858	0.0233911	0.188055	0.0245012	0.0310275	0.000188798	0.0023342	0.00129797	0	0	0.329715	0.36192	0.00919239
DRSC40467	r	1672	0.06719	0.0124847	0.85533	0.00168291	0.137445	0.00594677	0.0064962	0.00323657	0.00073205	0.00103528	0	0	0.859235	0.000954594	0.12649	0.00183848	0.0142755	0.000887419	0	0	0	0	0.37997	0.412415	0.0095813
DRSC18781	rap	1274	0.0220855	0.00200323	0.86706	0.000876812	0.13077	0.00394566	0.0021692	0.00306771	0	0	0	0	0.811675	0.0226628	0.16075	0.0155422	0.0275765	0.00711703	0	0	0	0	0.320815	0.32191	0.0201101
DRSC30719	raw	883	0.057832	0.0308242	0.867245	0.0414435	0.121595	0.0337919	0.0082875	0.0117203	0.00287355	0.00406381	0	0	0.74377	0.0971989	0.21089	0.0699046	0.0408485	0.0209396	0.00359065	0.00507795	0.00089765	0.00126947	0.28714	0.392395	0.0693601
DRSC31337	RnrL	649	0.166695	0.0358574	0.89509	0.0193323	0.0991305	0.0163193	0.00577735	0.00300909	0	0	0	0	0.85037	0.0181302	0.13933	0.0173807	0.010301	0.000748119	0	0	0	0	0.275825	0.40843	0.069947
DRSC33347	RnrS	956	0.166675	0.0331704	0.87477	0.0296561	0.116984	0.0330452	0.0071793	0.00188274	0.00106385	0.00150451	0	0	0.853955	0.0213051	0.130085	0.0163837	0.015959	0.00492853	0	0	0	0	0.348945	0.417325	0.0272873
DRSC31811	RpII140	424	0.19452	0.0380565	0.884335	0.00644174	0.104736	0.0090149	0.010929	0.0154559	0	0	0	0	0.77343	0.0801435	0.19802	0.0878227	0.028551	0.00767918	0	0	0	0	0.294805	0.38698	0.0295712
DRSC31867	RpII15	623	0.0283215	0.00433951	0.909805	0.00457498	0.0833225	0.00715804	0.0068731	0.00257755	0	0	0	0	0.81926	0.0410405	0.171195	0.0372857	0.00832635	0.00202197	0.0012195	0.00172463	0	0	0.382705	0.431835	0.165385
DRSC12366	RpII18	559	0.112434	0.0366225	0.89119	0.0211425	0.106337	0.0176402	0.00247525	0.00350053	0	0	0	0	0.73688	0.00882469	0.23313	0.00114551	0.028303	0.00759008	0.0016835	0.00238083	0	0	0.36162	0.357695	0.0754412
DRSC32252	RpL38	896	0.092987	0.0717473	0.865985	0.0695015	0.120061	0.0654208	0.0129035	0.00259296	0.00105265	0.00148867	0	0	0.785275	0.085369	0.17771	0.06149	0.034412	0.0249368	0.0026072	0.00105854	0	0	0.38204	0.43948	0.062282
DRSC32260	RpS27	796	0.0174385	0.00569716	0.89452	0.032937	0.099316	0.0339044	0.0061644	0.000968595	0	0	0	0	0.80034	0.0322865	0.17921	0.0335451	0.017402	0.00305187	0.0030488	0.00431165	0	0	0.39481	0.477765	0.099497
DRSC41032	RpS6	639	0.0293922	0.0278809	0.814215	0.141315	0.173739	0.131424	0.009524	0.013469	0.00252525	0.00357124	0	0	0.79931	0.111214	0.190915	0.0973898	0.0097765	0.0138261	0	0	0	0	0.41034	0.37251	0.087257
DRSC34228	RunxB	1234	0.0262285	0.0213087	0.868495	0.0147007	0.117615	0.00973686	0.0125535	0.00307238	0.00066935	0.000946604	0.00066935	0.000946604	0.773205	0.0259296	0.19509	0.0195444	0.0265905	0.00769686	0.0035997	0.000818264	0.00151055	0.00213624	0.35912	0.42738	0.12141
DRSC41030	Scsalpha	1287	0.054359	0.0147121	0.871055	0.0205273	0.1217	0.0208314	0.0072475	0.000304339	0	0	0	0	0.76229	0.0316784	0.206205	0.0209516	0.0289595	0.0105055	0.00187	0.000738644	0.00067385	0.000952968	0.409705	0.374965	0.0541007
DRSC42071	sle	1601	0.0544465	0.00249397	0.86521	0.00497803	0.127785	0.000756604	0.00700745	0.00573824	0	0	0	0	0.785235	0.00962372	0.187455	0.000190919	0.021406	0.00732845	0.0036895	0.00103987	0.00221565	0.0031334	0.36344	0.323005	0.0367766
DRSC32768	SMC2	1552	0.0514155	0.0126155	0.86849	0.00448306	0.12614	0.00255973	0.00537235	0.00192566	0	0	0	0	0.784185	0.00334462	0.191455	0.0140644	0.021561	0.0146682	0.0013986	0.00197792	0.0013986	0.00197792	0.35493	0.38038	0.0337714
DRSC36376	tho2	1032	0.0523645	0.0141584	0.873565	0.0518946	0.113194	0.0452499	0.013246	0.00664539	0	0	0	0	0.744965	0.0603516	0.2179	0.0351432	0.0356065	0.0230538	0.0015267	0.00215908	0	0	0.31347	0.413265	0.132476
DRSC33202	Taf1	1008	0.059561	0.0158024	0.883485	0.0141068	0.11413	0.0107339	0.00238665	0.00337523	0	0	0	0	0.77824	0.00603869	0.201375	0.00258094	0.0192425	0.00184626	0	0	0.00114155	0.0016144	0.321155	0.411885	0.0244164
DRSC29742	TfIIFbeta	850	0.075068	0.00539947	0.8688	0.0484651	0.124621	0.0425091	0.00657755	0.00595872	0	0	0	0	0.731975	0.0133007	0.21111	0.0205909	0.0569145	0.00728956	0	0	0	0	0.326155	0.41415	0.0255266
