# Supplementary material for: Identification of Genes That Promote or Antagonize Somatic Homolog Pairing Using a High-Throughput FISH–Based Screen
Source: PLoS Genet. 2012 May 10;8(5):e1002667. doi: 10.1371/journal.pgen.1002667 (PMC3349724; doi:10.1371/journal.pgen.1002667)
Supplement: Table S5 — Cap-H2–independent pairing promoters. Data are presented for the pairing promoters whose RNAi phenotypes were either partially or completely independent of Cap-H2 co-depletion. dsRNA target genes and thier putative human orthologs are noted as well as the percentage of nuclei with a single dodeca FISH signal in the presence and absence of Cap-H2 RNAi. (XLSX) [file pgen.1002667.s009.xlsx]

## Sheet: CapH2 Double
Table S5 Joyce et al., 2012		blank³		cap-H2 RNAi³
dsRNA target Drosophila gene²	Human Homolog Symbol	% of single-signal nuclei¹	stdev⁵	% of single-signal nuclei¹	stdev	P value⁴
lacZ	n/a	0.691	0.013	0.829434	0.05287	0.0117
CG2469	CTR9	0.57107	0.0140714	0.720515	0.001393	0.0001
Hsc70Cb	HSPA4L, HSPA4, HSPH1	0.519355	0.0362816	0.67878	0.00622254	0.0016
mars	DLGAP5	0.548305	0.00388202	0.65147	0.0269125	0.0028
alphaTub84B	TUBA1A, TUBA1B, TUBA1CTUBA3C, TUBA3D	0.59218	0.0313673	0.71843	0.0180595	0.0038
CG7236	CDKL4	0.569385	0.0240487	0.67339	0.0221607	0.0052
borr	BOREALIN/DASRA	0.509575	0.0135411	0.58087	0.018809	0.0065
shtd	ANAPC1	0.56227	0.000890955	0.58572	0.00946109	0.0101
e(bx)	BPTF	0.594385	0.00720542	0.679865	0.0345705	0.014
Lis-1	PAFAH1B1	0.581425	0.00837922	0.65948	0.0359635	0.0215
tlk	TLK1, TLK2	0.595875	0.0560948	0.708055	0.00212839	0.0258
cdc16	CDC16	0.593275	0.0484156	0.68581	0.0216092	0.038
cal1		0.56214	0.0346482	0.62468	0.013435	0.0431
Incenp	INCENP	0.66377	0.0694764	0.78097	0.0388202	0.0633
geminin	GEM	0.657135	0.0773928	0.78795	0.0511238	0.0699
eIF-1A	EIF1A	0.62982	0.0505723	0.701575	0.0314026	0.1049
MCPH1	MCPH1	0.575715	0.00976514	0.624105	0.0416557	0.1264
chb	CLASP1, CLASP2	0.561055	0.0163837	0.545085	0.00621547	0.1802
CG42550, CG14463		0.592295	0.0154927	0.659705	0.0759221	0.203
Dhc64C	DYNC1H1	0.50823	0.0202374	0.538165	0.0360695	0.2756
ida	ANAPC5	0.55979	0.0725774	0.61239	0.0277186	0.3135
Spindly	CCDC99	0.598675	0.0520784	0.667935	0.0895975	0.3143
ial	AURKC	0.55455	0.0876388	0.598845	0.00413657	0.4358
Klp61F	KIF11	0.582045	0.040001	0.557385	0.0434659	0.5018
betaTub56D	TUBB2C	0.60335	0.000353553	0.575795	0.0713117	0.5461
sti	CIT	0.555215	0.131119	0.519605	0.042985	0.6829
pbl	ECT2	0.63087	0.135651	0.6332	0.0531037	0.9822
tsr	CFL1, CFL2, DSTN	0.564585	0.00294864	0.56542	0.0231931	1
¹Data represent the percentage of single-signal nuclei for dodeca
²N > 500 cells for each dsRNA
³No dsRNA (blank) or cap-H2 dsRNA was added in addiiton to dsRNA noted in column A
⁴P values determined by unpaired t test comparing no dsRNA (blank) to cap-H2 dsRNA
⁵Standard deviation (stdev) from three trials
